# Supplementary material for: Free Fatty Acid Determination in Broccoli Tissues Using Liquid Chromatography–High-Resolution Mass Spectrometry
Source: Molecules. 2024 Feb 6;29(4):754. doi: 10.3390/molecules29040754 (PMC10891939; doi:10.3390/molecules29040754)
Supplement: Supplementary file 1 [file molecules-29-00754-s001.zip]

Archive with 1 entries (1 files):
- molecules-2814963-supplementary.pdf
